# Supplementary material for: TBX21 predicts prognosis of patients and drives cancer stem cell maintenance via the TBX21–IL-4 pathway in lung adenocarcinoma
Source: Stem Cell Res Ther. 2018 Apr 3;9:89. doi: 10.1186/s13287-018-0820-6 (PMC5883886; doi:10.1186/s13287-018-0820-6)
Supplement: Supplementary file 1 — Table S1. Presenting 1027 inflammation-related genes measured in this study. Loza et al. [20] identified associations between novel variants in inflammation-related genes and several common diseases, especially for some cancers. Genetic studies also provided evidence that some cancers were associated with inflammatory pathways which impact the risk of cancer initiation, progression and severity. (XLSX 17 kb) [file 13287_2018_820_MOESM1_ESM.xlsx]

## Sheet: Sheet1
Table S1 1027 Inflammation-Related Genes
PTPRU	SPN	CEACAM6	CXCL9	CASP12	CYCS	SERPING1	IL20	SOCS3	IL8RB	IL4	MGST3	NCOA1
VCAM1	ITGAL	CEACAM3	CXCL10	BCL2L14	CASP2	C1S	IL24	TGIF	IL8RA	IL9	PTGS2	NR4A2
CD58	ITGAM	CEACAM1	CXCL11	CRADD	TNFRSF10B	C1R	IRF6	PTPN2	BMP2	IL17B	AKR1C3	SDPR
CD2	ITGAX	CEACAM8	CXCL13	APAF1	TNFRSF10C	C3AR1	TGFB2	PIAS2	TGIF2	CSF1R	ALOX5	HSPD1
MUC1	ITGAD	PLAUR	FYB	DIABLO	TNFRSF10D	SERPINA1	IL15RA	SOCS6	CEBPB	PDGFRB	GPR44	GMEB2
DARC	MLCK	VASP	CCL28	ACIN1	TNFRSF10A	SERPINA5	IL2RA	PIAS4	PTPN1	IL12B	PTGES3	NRIP1
CD48	MMP2	CD33	ITGA1	BCL2L2	RIPK2	SERPINF2	GATA3	EBI3	IFNAR2	IRF4	LTA4H	PPARA
F11R	CCL22	ROCK2	ITGA2	RIPK3	DAPK1	CFD	BMPR1A	IL25	IL10RB	AGER	ALOX5AP	KPNA1
XCL1	CX3CL1	ITGA6	CXCL14	BCL2L10	SPTAN1	C3	IRF7	TYK2	IFNAR1	VEGF	CYSLTR2	PPARGC1A
SELP	CCL17	ITGA4	LECT2	BCL2A1	ENDOG	CPAMD8	CASP1	IL27RA	IFNGR2	IL17	PTGDR	NR2F1
SELL	CDH5	ITGAV	HMMR	TP53	CAMK1D	C5AR1	IL18	JAK3	IL17R	IL17F	PTGER2	NR3C1
SELE	CKLF	ALS2	NT5E	ROCK1	PPP3CB	SERPIND1	IL10RA	IL12RB1	LIF	IFNGR1	DPEP3	FOXO3A
RASSF5	CRK	CCL20	VIL2	BCL2	NFATC4	MASP1	STAT2	IL28B	OSM	IL6	DPEP2	SGK
CD34	ITGAE	SN	CCR6	CASP14	AKAP5	CFI	STAT6	IL28A	CSF2RB	IRF5	DPEP1	CITED2
ENAH	CXCL16	MMP9	CCL26	CAPNS1	NFATC3	C9	IFNG	IL29	IL2RB	IL7	ALOX15	GLCCI1
ITGB1	MYH10	JAM2	CCL24	BBC3	NFAT5	C7	IL26	TGFB1	PDGFB	JAK2	ALOX12	NCOA2
CXCL12	CCL2	ITGB2	PTPN12	BAX	NFATC1	C6	IL22	IRF3	IL5RA	IL33	ALOX15B	PDE4B
VCL	CCL7	MIF	CD36	BCL2L12	PPP3R1	C2	SOCS2	IL11	TGFBR2	IFNB1	ALOX12B	PRKACB
ADAM8	CCL11	MYH9	CCL27	HTRA2	NFATC2	CFB	IL31	ADAM17	CISH	IFNW1	TBXA2R	ADORA3
ARHGAP1	CCL8	CCR4	CCL19	BCL2L11	CABIN1	C4B	IL17D	SOCS5	IL17RB	IFNA21	PTGER1	RGS1
CTNND1	CCL13	CX3CR1	CCL21	TANK	PPP3CA	SERPINE1	HMGB1	TGFA	IL12A	IFNA4	PTGIR	ADORA1
SIPA1	CCL1	CCR8	CD99	CFLAR	CAMK4	C5	IL25	IL1R2	THPO	IFNA10	FPRL1	CREM
CTTN	CCL5	CCBP2	DFFB	CASP10	PPP3CC	C8G	ISGF3G	IL1R1	IL1RAP	IFNA5	FPRL2	ADRA2A
FUT4	CCL16	CXCR6	DFFA	CASP8	PPP3R2	PFC	BMP4	IL1RL2	PDGFRA	IFNA6	PTGIS	PDE3B
MMP7	CCL15	XCR1	CASP9	CAPN10	MASP2	IL22RA1	SOCS4	IL1RL1	IL8	IFNA2	GGT1	PLCB3
MMP10	CCL23	CCR1	MCL1	BCL2L1	C1QA	TXLNA	TGFB3	IL18R1	BMPR1B	IFNA8	PGDS	ADRBK1
MMP1	CCL18	CCR3	DAP3	BCL2L13	C1QC	CSF3R	PIAS1	IL18RAP	IL2	IFNA1	MGST2	PDE2A
MMP12	CCL4	CCR2	LMNA	BID	C1QB	JAK1	IL16	IL1A	IL21	IFNK	PTGER4	PDE3A
BLR1	CCR7	CCR5	FASLG	A4GALT	C8A	IL23R	IL32	IL1B	IL15	NFIL3	LTC4S	ADCY6
THY1	ITGA2B	CCRL2	CAPN2	BIK	C8B	IL12RB2	SOCS1	IL1F7	IRF2	TGFBR1	TBXAS1	PDE1B
JAM3	ITGB3	RHOA	PARP1	FAIM	SERPINC1	CSF1	IL4R	IL1F9	IL7R	ENG	PTGS1	ADCY4
CD9	ITGA3	ALCAM	CDC2	TNFSF10	CFH	PIAS3	IL21R	IL1F6	LIFR	IL3RA	PTGES2	PLCB2
ITGB7	ICAM2	CD47	FAS	PTPN13	C4BPB	S100A9	IRF8	IL1F8	OSMR	CRSP2	PTGES	CREBBP
ITGA5	PECAM1	CD96	CASP7	CASP6	C4BPA	S100A12	IL17C	IL1F5	IL31RA	IL2RG	PTGDS	ADORA2B
MMP19	ITGB4	RHOH	GAS2	CASP3	CD55	S100A8	CSF3	IL1F10	IL6ST	IL13RA2	CYSLTR1	PRKAR1A
MYL6	CD226	CXCL1	BAD	DAP	CR2	ILF2	STAT5B	IL1RN	IL3	IL13RA1	GMEB1	PDE4A
SELPLG	ICAM1	PPBP	CAPN1	DAXX	CR1	IL6R	STAT5A	NMI	CSF2	PLA2G2A	FAF1	PRKACA
PXN	ICAM5	CXCL5	FADD	BAK1	CD46	CRP	STAT3	STAT1	IRF1	PLA2G2D	FKBP4	PDE4C
MMP14	ICAM3	CXCL3	BIRC3	TNFRSF21	MBL2	IL10	TBX21	STAT4	IL5	PTGER3	NR4A1	PDE1A
CD97	CEACAM5	CXCL2	BIRC2	CASP8AP2	CD59	IL19	ACE	BMPR2	IL13	PTGFR	PPARBP	CREB1
CD22	CD80	SHC1	MAP2K4	RASA1	KLRK1	NFKBIB	HLA-A	PIK3R2	TNFRSF25	SLAMF1	CARD8	PLCB1
CD79A	CD86	MEF2D	MAP2K3	MEF2C	KLRC4	BCL3	HLA-C	AKT2	TNFRSF9	SLAMF7	NALP12	PLCB4
CD37	SH3BP2	IFI16	KSR1	HINT1	KLRC2	RELB	HLA-B	LIMS1	TNFRSF1B	FCER1G	NALP2	ADORA2A
FLT3LG	CD38	PLA2G4A	PRKCA	PPP2CA	KLRC1	EIF2AK2	HLA-DRA	INPP5D	TNFSF18	FCGR2A	CARD12	HRH1
SIGLEC10	TXK	MAPKAPK2	MAP2K6	PPP2R2B	PTPN11	REL	HLA-DQA1	CTNNB1	TNFSF4	FCGR2B	IFIH1	PRKAR2A
SIGLEC5	TEC	ATF3	MAP2K2	DUSP1	CD300A	CSNK2A1	HLA-DQA2	PIK3CB	TRAF5	SH2D1B	PRKRA	ADCY5
LILRB3	DAPP1	DUSP10	JUND	MAPK9	TYROBP	UBE2V1	HLA-DQB2	PIK3CA	TRAF6	ZAP70	KIAA1271	GRK4
LILRA6	EDNRA	PRKCQ	MEF2B	MAPK14	SIGLEC7	CARD10	TAP2	EIF4E	TNFRSF1A	PTPRC	LBP	ADRA2C
LILRB2	TCF7	MAPK8	MAP4K1	MAPK13	LAIR1	BCL6	TAP1	GAB1	LTBR	PTPN7	IRAK2	ADCY2
LILRA3	ITK	HRAS	PPP2R1A	MAP3K7	LILRB1	NFKB1	PSMB9	PIK3R1	TNFRSF7	PIGR	MYD88	PDE4D
LILRA5	LCP2	INS	YWHAQ	HDAC2	KIR3DL3	RIPK1	HLA-DMB	CDKN1A	TNFRSF19	TCF8	TLR9	ADRB2
LILRA4	SCGB3A1	MADD	MYCN	PTPRK	KIR2DS4	CSNK2B	HLA-DMA	HSP90AB1	TNFSF11	BLNK	TLR10	HRH2
LILRA2	TREM2	RPS6KA4	PPP1CB	MAP3K5	KIR3DL2	NFKBIE	HLA-DOA	NOS3	TNFSF13B	PIK3AP1	TLR1	SYNGAP1
LILRA1	TREM1	FOSL1	SOS1	MAP3K7IP2	NCR1	CARD11	HLA-DPA1	RHEB	TRAF3	CD44	TLR6	PDE1C
LILRB4	TFEB	PPP1CA	PRKCE	ESR1	HLA-G	IKBKB	HLA-DPB1	TSC1	TNFRSF12A	RAG1	TLR2	ADCY1
LILRP2	FYN	PAK1	DUSP2	RAC1	HLA-E	CARD9	TAPBP	PRDX1	TNFRSF17	PTPRJ	TLR3	PRKAR2B
FCAR	TRGV9	PPP2R1B	ATF2	EGFR	MICA	IKBKG	NFX1	NCF2	TRADD	MS4A2	TLR5	PTK2B
TACR1	PILRB	HSPB2	PPP1R7	HSPB1	MICB	CTSS	PIK3CD	PRF1	TNFSF12	MS4A1	CARD6	PRKACG
CD8A	PBEF1	ETS1	SRC	YWHAG	NCR3	CD1D	FRAP1	CAT	TNFRSF13B	CD5	CD180	PGLYRP3
CD8B1	MSR1	KRAS	PLCG1	BRAF	NCR2	CD1A	PIK3R3	PRG2	TNFRSF11A	SCGB1A1	TICAM2	PGLYRP4
MAL	PAG1	RAPGEF3	YWHAB	DUSP4	RAET1E	CD1C	THEM4	CMA1	TNFSF9	SLC3A2	CD14	CIAS1
ZAP70	PDCD1LG2	ATF1	ETS2	PPP2CB	ULBP3	CD1B	AKT3	GZMH	TNFSF7	TCIRG1	NOD1	NALP6
MARCO	PAX5	DDIT3	HMGN1	LYN	SH2D1A	CD1E	MAP3K8	GZMB	TNFSF14	CD3E	LY96	TOLLIP
DPP4	SHB	DUSP6	MAPK1	YWHAZ	BCL10	PSMA1	PTEN	GPX2	TNFAIP6	CBL	DDX58	CASP5
CD28	SEMA4D	PPP1CC	YWHAH	MYC	CHUK	LAG3	ILK	ANPEP	TNFRSF13C	CD4	TLR4	COP1
CTLA4	SYK	MAPKAPK5	RAC2	PTK2	BTRC	RFX4	RPS6KB2	NOS2A	PTX3	LRRC23	TLR7	ICEBERG
ICOS	ABL1	SOS2	MAP3K7IP1	TLN1	NFKB2	PSMB5	CCND1	GZMM	TNIP1	KITLG	TLR8	TIRAP
SIRPB1	FOXP3	PPM1A	ATF4	RAPGEF1	RELA	PSME1	INPPL1	PRTN3	TTRAP	FLT3	IRAK1	IRAK4
SIRPG	BTK	MAX	EP300	ARAF	NFRKB	PSME2	CDKN1B	ELA2	LTA	EDNRB	CD52	IRAK3
PTPNS1	CD40LG	FOS	MAPK12	ELK1	TBK1	CIITA	MDM2	PRDX2	TNF	IGHA1	PTAFR	HSP90B1
CST7	PRKCZ	RPS6KA5	MAPK11	DUSP9	UBE2N	CD209	FOXO1A	BPI	TNFAIP3	CSK	LCK	OAS1
SLA2	RAP1GA1	RASGRP1	PPARG	CD160	NFKBIA	RFX1	HSP90AA1	SOD1	TNFRSF11B	LAT	CD53	OAS2
CD40	RPS6KA1	TLN2	RAF1	CD244	MEFV	IFI30	AKT1	GZMA	TNFSF15	SLC7A5	PTPN22	PYCARD
ICOSLG	MAP3K6	MAP2K1	KCNH8	FCGR3A	CSNK2A2	RFXANK	TSC2	GPX3	TNFSF8	SCARF1	IGSF3	CARD15
SCARF2	HDAC1	MEF2A	MAPKAPK3	NCAM1	MAP3K14	LILRB5	PDPK1	SOD2	TRAF1	CD68	IGSF2	NALP1
VPREB1	MKNK1	EEF2K	PRKCD	B3GAT1	MAP3K3	CD207	PIK3R5	PRDX4	TRAF2	CD79B	VTCN1	SARM1
IGLL1	JUN	PRKCB1	PPP2R3A	PTPN6	CARD14	XBP1	MYH4	CYBB	FCER2	GRB2	FCGR1C	TICAM1
GRAP2	RAP1A	MAPK3	EGF	KLRB1	MALT1	CD74	RPS6KB1	TNFRSF4	SLAMF6	SECTM1	FCER1A	ECSIT
MST1R	NRAS	BCAR1	MAP3K1	KLRD1	MAP2K7	PRSS16	CDC37	TNFRSF14	PGLYRP1	VAV1	SLAMF9	PGLYRP2
